# Supplementary material for: Comparative proteomics dataset of skimmed milk samples from Holstein and Jersey dairy cattle
Source: Data Brief. 2016 Jan 30;6:843–6. doi: 10.1016/j.dib.2016.01.038 (PMC4749939; doi:10.1016/j.dib.2016.01.038)
Supplement: Supplementary file 1 — Supplementary material [file mmc1.zip]

Archive with 1 entries (1 files):
- DiB_Data_Zip_File.zip
