# Supplementary material for: Comparative proteomics dataset of skimmed milk samples from Holstein and Jersey dairy cattle
Source: Data Brief. 2016 Jan 30;6:843–6. doi: 10.1016/j.dib.2016.01.038 (PMC4749939; doi:10.1016/j.dib.2016.01.038)
Supplement: Supplementary file 2 — Supplementary material [file mmc2.zip]

Archive with 6 entries (5 files):
- mmc2/
- mmc2/DiB coi_disclosure Ebenstein.pdf
- mmc2/DiB coi_disclosure Greenwood.pdf
- mmc2/DiB coi_disclosure Lam.pdf
- mmc2/DiB coi_disclosure Tacoma.pdf
- mmc2/DiB coi_disclosure-1 Fields.pdf
